# Supplementary material for: Longer time to peak glucose during the oral glucose tolerance test increases cardiovascular risk score and diabetes prevalence
Source: PLoS One. 2017 Dec 7;12(12):e0189047. doi: 10.1371/journal.pone.0189047 (PMC5720677; doi:10.1371/journal.pone.0189047)
Supplement: S1 File — (XLSX) [file pone.0189047.s001.xlsx]

## Sheet:  Remove ID
NO	Sex	Age	BH	BW	BMI	SBP	DBP	PR	Smoking	peak_gp	Glu01	Glu02	Glu03	Glu04	Glu05	delta_Glu	GV	IRI01	IRI02	IRI03	IRI04	IRI05	Glu05_A	A1C0	DM	group	TC0	HDL0	LDL0	TG0	Cr0	ALT0	UA0	UAlb0	UCr0	UACR0	OPH0	MX	@10yriskFraminghamscore	HOMR_IR	Earlyphaseinsulin	LMCI_1	UMCI_1	LMCI_2	UMCI_2	LMCI_3	UMCI_3	PRE_1	LMCI_4
1	2	62	156	45	18.49	112	70	90	0	4	109	207	201	228	182	119	1.09174	12.25	65.81	48.18	77.26	87.16	182	5.7	0	1	185	52	113	100	0.49	28		0.405	15.2	0.0266			3	3.29691	0.546531	0.0511077	0.0733706	0.0400353	0.0829424	0.0429895	0.0712047	2.56801	1.48339
2	1	67	162	57	21.72	119	70	72	0	4	120	244	247	259	224	139	1.15833	15.55	123.04	148.38	234.09	201.85	224	6	0	2	160	43	105	59	0.88	31		1.301	163	0.008		acarbose150	11	4.60741	0.866855	0.0604208	0.0876455	0.054894	0.0923774	0.0429895	0.0712047	13.5125	12.0552
3	2	52	154	51	21.5	116	69	71	0	4	110	239	307	320	301	210	1.90909	4.12	25.31	35.93	58.39	73.38	301	7.3	1	4	189	48	118	152	0.5	27		0.562	179	0.0031		NPH	3	1.11901	0.164264	0.0237532	0.0535494	0.00636492	0.0635073	0.0429895	0.0712047	1.16457	-0.0207958
4	2	70	152	56	24.24	121	71	64	0	3	111	229	259	258	232	148	1.33333	13	81	97	100	128	232	6.4	0	2	191	60	103	151	0.64	23		0.5	91.7	0.0051		acarbose75,diovan80,eltroxin75	11	3.56296	0.576271	0.0650639	0.0971551	0.0577102	0.108929	0.0408078	0.0725081	4.79709	3.51307
5	2	53	158.3	64.7	25.8	146	81	102	0	3	124	239	319	312	277	195	1.57258	7.77	51.06	71.01	116.58	144.1	277	7.1	1	4	275	53	193	115	0.6	27		0.614	163.8	0.0037		byetta10	3	2.37896	0.376435	0.0269069	0.0551132	0.00323603	0.0707726	0.0408078	0.0725081	2.0136	0.736125
6	2	65	160	66.5	25.98	131	90	81	0	3	100	106	249	234	194	149	1.49	28.78	237.69	443.43	532.7	422.6	194	6.1	0	1	194	37	146	79	0.8	30		1.528	169.1	0.009	ndr		4	7.10617	34.8183	0.0569904	0.0816407	0.0500138	0.0891455	0.0408078	0.0725081	5.30889	4.0205
7	2	69	145	56	26.63	136	59	83	0	4	100	239	241	277	248	177	1.77	16.95	218.51	240.17	521.07	462.17	248	6.8	1	4	210	63	147	103	0.81	16		0.633	105.6	0.006	ndr	acarbose75	4	4.18519	1.45007	0.0635697	0.0939317	0.0511397	0.100029	0.0429895	0.0712047	3.94798	2.7522
8	2	63	162	49	18.71	142	76	93	0	4	110	221	278	298	287	188	1.70909	4.59	24.91	51.19	74.46	97.39	287	6.1	0	2	207	57	122	138	0.55	13		4.243	250.2	0.017	ndr	acarbose75	3	1.24667	0.183063	0.0531831	0.0760128	0.0465804	0.0794381	0.0429895	0.0712047	3.54853	2.49766
9	2	47	164	83.8	31.2	115	55	62	0	3	114	223	298	270	199	184	1.61404	13.99	58.26	118.06	191.03	204.89	199	7.1	0	3	184	55	115	74	0.59	23					ndr	byetta,ptu	1	3.93793	0.406147	0.00732825	0.0463864	-0.00924309	0.0611705	0.0408078	0.0725081	-0.723202	-2.22468
10	1	61	167	75	26.97	132	78	70	8	4	105	153	195	206	201	101	0.961905	7.68	52.37	53.53	71.97	115.27	201	5.6	0	2	210	32	143	162	0.75	38					ndr	olmetec20,lipitor40	27	1.99111	0.931042	0.0489048	0.070856	0.0315532	0.0840809	0.0429895	0.0712047	14.2457	12.7193
11	2	64	155	64	26.64	113	62	71	0	5	115	134	295	290	305	190	1.65217	21.89	155.08	336.11	407.25	437.47	305	6.4	0	2	176	48	110	90	0.57	19		0.71	148.7	0.00471	ndr	acrbose75lipitor10	2	6.21568	7.01	0.0551402	0.0787733	0.0331752	0.0924483	0.0299643	0.085108	2.85435	1.26686
12	1	66	167	75	26.89	120	75	92	0	4	112	149	172	192	178	80	0.714286	10	38.58	58.64	97.11	145.17	178	6.9	0	3	184	42	122	96	1.22	21		0.5	166.9	0.0025		acarbose100	12	2.76543	0.772432	0.0587464	0.0846023	0.0475683	0.0910339	0.0429895	0.0712047	13.6687	12.2573
13	1	67	159	76	30.1	135	85	87	0	3	110	204	244	235	209	134	1.21818	17.06	55.03	106.48	116.5	96.97	209	6.8	1	4	150	60	86	50		25							10	4.63358	0.403936	0.0604208	0.0876455	0.0444816	0.108111	0.0408078	0.0725081	10.0568	4.58552
14	2	75	156.5	66.5	27.15	118	69	65	0	4	103	191	236	244	231	141	1.36893	17.92	191.4	150.77	303.8	193.49	231	6.4	0	2														4.55743	1.97136	0.072008	0.113799			0.0429895	0.0712047
15	1	67	170	71.5	24.74	149	90	70	0	4	112	193	200	207	167	95	0.848214	6.09	36.15	33.67	48.64	24.91	167	6.5	0	3	239	64	157	90	0.7	19						acarbose150,zanidip10	17	1.68415	0.371111	0.0604208	0.0876455	0.0480952	0.0931881	0.0429895	0.0712047	12.9033	11.0461
16	2	52				118	71	67	0	4	105	209	290	292	263	187	1.78095	17.02	73.92	141.92	195.97	258.56	263	6.2	0	2	180	39	101	170	0.6	78						acarbose150	1	4.41259	0.547115	0.0237532	0.0535494	0.0150216	0.0591579	0.0429895	0.0712047	2.09989	0.778267
17	2	65	154	56	23.61	117	71	78	0	4	110	229	297	313	296	203	1.84545	9.52	64.13	124.17	168.54	157.86	296	6.3	0	2	185	65	95	122	0.69	17		0.908	191.2	0.0047		crestor10	1	2.58568	0.458908	0.0569904	0.0816407	0.0512431	0.0864587	0.0429895	0.0712047	2.47595	1.34499
18	1	66	170	80	27.68	121	78	72	0	4	116	224	273	280	267	164	1.41379	39.13	270.96	391.36	476.42	296.58	267	6.4	0	2	125	27	76	117	0.85	50	5.3	0.5	78.5	0.00637			14	11.2076	2.14657	0.0587464	0.0846023	0.0500538	0.0939903	0.0429895	0.0712047	15.1118	13.4253
19	2	55	153	72	30.76	128	88	68	0	4	118	183	269	270	245	152	1.28814	22.2	76.41	148.07	222.86	196.89	245	6.4	0	2	173	61	91	104	0.39	6	6.4					acarbose75	1	6.46815	0.834	0.0330145	0.0584408	0.0241066	0.0650723	0.0429895	0.0712047	0.755489	-0.19841
20	2	64	152	51	22.07	124	71	71	0	3	100	186	227	221	189	127	1.27	10.72	94.74	140.09	128.75	142.73	189	6.3	0	1					0.56	121								2.64691	0.976977	0.0551402	0.0787733			0.0408078	0.0725081
21	1	66	166	62	22.5	126	81	71	0	5	110	162	181	231	260	150	1.36364	5.7	33.89	23.98	39.33	55.13	260	7.1	1	4	183	76	104	27	0.8	32		1.16	195.6	0.0059	ndr	byetta10	8	1.54815	0.542115	0.0587464	0.0846023	0.0347382	0.0994025	0.0299643	0.085108	10.0839	7.77279
22	2	54	155	57	23.75	139	89	88	0	5	114	250	244	256	269	155	1.35965	7.78	95.42	49.76	70.35	98.51	269	6	0	2					0.6							acarbose		2.18993	0.644412	0.0299976	0.0567401			0.0299643	0.085108
23	1	66	167	66	23.67	122	70	68	0	4	122	222	251	278	242	156	1.27869	12.83	96.03	100.92	162.39	183.1	242	6.4	0	2	176	47	111	89	0.7	33							11	3.86484	0.832	0.0587464	0.0846023	0.0535255	0.0873325	0.0429895	0.0712047	13.2819	11.9088
24	2	55		51		129	74	80	0	3	125	230	263	248	193	138	1.104	12.21	70.77	124.53	232.34	197.73	193	6.2	0	1	309	39		140	1	28		1.56	64.2	0.0244		acarbose75,crestor10	4	3.76852	0.557714	0.0330145	0.0584408			0.0408078	0.0725081	3.29511	2.0381
25	2	56	162	70	26.7	120	72	80	0	5	104	157	207	209	213	109	1.04808	17.71	95.07	164.94	254.94	305.82	213	6.4	0	2	261	52	147	324	0.6	35		0.749	174.7	0.00429	ndr	crestor10	2	4.54775	1.45962	0.0359454	0.0602275	0.00816753	0.0751789	0.0299643	0.085108	2.71811	1.19067
26	2	59	152	64.1	27.7	129	74	72	0	3	112	205	241	235	186	129	1.15179	12.33	83.33	158.71	230.01	209.72	186	6.2	0	1	290	54	220	80	0.82	17		0.5	47.7	0.0022		crestor10	3	3.40978	0.763441	0.044099	0.0662266	0.0160412	0.0869492	0.0408078	0.0725081	2.5046	1.57646
27	1	75	164	66	24.54	120	78	80	0	4	114	224	270	281	255	167	1.46491	7.7	60.33	64.16	92.61	98.5	255	6.3	0	2	113	31	65	94	0.84	26	3.2	1.26	74.9	0.0168		acrbose75	21	2.16741	0.478455	0.072008	0.113799	0.064412	0.124657	0.0429895	0.0712047	16.6001	14.8496
28	2	57	161	58	22.38	110	72	62	0	4	114	189	275	281	276	167	1.46491	5.58	21.83	33.45	36.73	49.53	276	6.7	1	4	277	66	200	129	0.71	23	5.3					acarbose75	1	1.57067	0.216667	0.0387778	0.0621126	0.0130532	0.0751778	0.0429895	0.0712047	0.442152	-0.824565
29	1	57	159	66.5	26.3	132	87	57	0	3	113	203	250	229	207	116	1.02655	9.92	107.61	194.62	247.97	298.3	207	6	0	2	174	45	101	287									7	2.7678	1.08544	0.0387778	0.0621126	0.0315081	0.0730896	0.0408078	0.0725081
30	2	69	150	56.5	25	167	99	78	0	4	104	186	253	275	248	171	1.64423	10.5	41.97	68.47	114.23	150.08	248	5.9	0	2	167	60	86	105	0.85	47		22.35	323.2	0.0692			5	2.6963	0.38378	0.0635697	0.0939317	0.0572303	0.101749	0.0429895	0.0712047	5.11925	3.06848
31	2	69	158	72	28.84	138	77	112	0	5	121	205	248	275	280	159	1.31405	12.74	49.07	61.14	109.49	120.54	280	6.3	0	2	185	54	94	186	0.67	18	7.8	10.782	176	0.0613		acarbose150	4	3.80627	0.4325	0.0635697	0.0939317	0.0441509	0.107498	0.0299643	0.085108	4.94641	3.30493
32	2	70	158	63	25.24	120	69	87	0	3	105	211	260	255	253	155	1.47619	14.01	106.88	103.47	96.61	132.48	253	6.3	0	2	204	52	133	93	0.57	21		2.677	119.5	0.0224		acarbose75	3	3.63222	0.876132	0.0650639	0.0971551	0.0587819	0.105377	0.0408078	0.0725081	4.98783	3.74695
33	2	55	152.1	57.6	24.89	136	88	80	0	4	107	199	271	320	298	213	1.99065	5.06					298	6.5	1	4	240	51	77	50	0.82	23		1	198.9	0.005		eltroxin50	2	1.33684	-0.055	0.0330145	0.0584408	0.0213083	0.0688942	0.0429895	0.0712047	1.38601	0.367588
34	1	64	160	53.5	20.89	138	84	100	0	3	102	256	262	211	162	160	1.56863	13.54	112.31	122.55	110.46	106.93	162	5.3	0	1														3.41007	0.641364	0.0551402	0.0787733			0.0408078	0.0725081
35	1	64	168	66	23.38	122	90	70	0	3	112	173	188	157	146	76	0.678571	10.82	160.82	269.34	201.11	124.27	146	5.9	0	1	176													2.9922	2.45902	0.0551402	0.0787733			0.0408078	0.0725081
36	2	67	163	55	20.75	148	80	68	0	3	104	213	252	216	196	148	1.42308	9.11	77.7	119.7	139.35	158	196	6.3	0	1	206	68	128	51	0.58	14		0.651	69	0.0094	ndr		3	2.33936	0.629266	0.0604208	0.0876455	0.0543906	0.0956327	0.0408078	0.0725081	3.49287	1.99033
37	2	47	152	55.2	23.89	127	80	90	0	4	112	193	208	215	200	103	0.919643	9.07	77.09	75.13	110.19	134.08	200	6.7	1	4	211	73	124	71	0.51	18		0.511	115.4	0.0044	ndr		1	2.50825	0.839753	0.00732825	0.0463864	-0.0025801	0.0490934	0.0429895	0.0712047	-2.3201	-3.85548
38	1	67		70.8		125	73	114	0	4	124	212	258	270	230	146	1.17742	8.18	39.25	60.54	69.2	53.44	230	5.6	0	2	192	33	112	237	1.06	30	5.3	0.672	209.6	0.0032			17	2.50449	0.353068	0.0604208	0.0876455	0.0499512	0.0976865	0.0429895	0.0712047	15.8672	14.4096
39	1	68	172.6	65	22.02	114	77	67	0	4	107	203	254	277	242	170	1.58879	7.69	75	58.03	82.74	83.59	242	6.5	1	4	209	30	162	87	0.86	22		0.767	203.2	3.8	ndr		18	2.03168	0.701146	0.062025	0.0907588	0.048457	0.0972348	0.0429895	0.0712047	14.8786	13.1489
40	2	61	154	54	22.78	139	81	101	0	4	109	197	267	283	250	174	1.59633	4.17	25.92	45.47	64.31	62.15	250	7.2	1	4	247	45	169	226	0.48	18		3.6	72.5	0.0496		metformin500	4	1.1223	0.247159	0.0489048	0.070856	0.0266678	0.0825852	0.0429895	0.0712047	4.67694	3.66378
41	2	50	156	73	30	122	73	82	0	5	120	200	249	260	288	168	1.4	23.7	79.38	108.19	138.54	191.25	288	6.7	1	4	155	40	92	116	0.41	23		38.64	137.1	0.2818		acarbose75	1	7.02222	0.696	0.0172936	0.0505738	-0.00516915	0.063588	0.0299643	0.085108	0.836832	-0.942471
42	2	73	152	56.7	24.54	127	72	750	0	4	112	194	254	272	257	160	1.42857	10.67	75.78	77.67	181.75	250.66	257	6	0	2	174	36	86	258	0.7	16		0.5	55.2	0.0056		acarbose75,lescol80	6	2.95072	0.794024	0.0693147	0.107057	0.0642307	0.113952	0.0429895	0.0712047	8.00119	6.50915
43	2	72	158	69	27.63	122	61	62	0	4	110	212	272	284	270	174	1.58182	13.98					270	5.9	0	2	168	59	90	100	0.93		7.3	2.44	241.9	0.0101		metformin500	3	3.79704	-0.137059	0.0679304	0.103724	0.0625319	0.110674	0.0429895	0.0712047	4.51399	3.28584
44	2	61	148	62.3	28.4	168	98	96	0	4	124	240	322	324	301	200	1.6129	15.12	60.19	139.54	84.61	102.56	301	6.6	1	4	178	60	103.6	72	0.57	35	5.4	0.532	31.9	0.0167	ndr	januvia100	3	4.62933	0.388534	0.0489048	0.070856	0.0411941	0.0755177	0.0429895	0.0712047	3.1092	1.13762
45	1	41	167	59.4	21	116	73	78	30.5	4	101	190	284	322	309	221	2.18812	3.14	15.09	37.71	57.55	69.85	309	6.7	1	4	731	46	131	2031	0.87	106	5.2	0.291	42.7	0.0068		metformin500	23	0.783062	0.13427	-0.0131771	0.0385863	-0.0247407	0.0414351	0.0429895	0.0712047	22.4021	17.1516
46	2	59	160.5	97.35	37.79	156	78	76	0	3	114	197	244	219	182	130	1.14035	23.55	152.78	242.2	298.48	283.47	182	5.6	0	1	176	44	104	159	0.66	22		0.5	41	0.0057	ndr	lescol80	3	6.62889	1.55699	0.044099	0.0662266	0.0354048	0.0796506	0.0408078	0.0725081	4.73287	3.17418
47	2	70	152	56	24.24	121	71	64	0	3	111	229	259	258	232	148	1.33333	13.78	81.27	97.04	100.04	128.72	232	6.4	0	2	193	60	103	151	0.51	23		0.5	91.7	0.0051		acarbose75,diovan80	4	3.77674	0.571949	0.0650639	0.0971551	0.0577102	0.108929	0.0408078	0.0725081	4.80231	3.51759
48	2	61	154	54	22.78	139	81	101	0	4	109	197	267	283	250	174	1.59633	4.17	25.92	45.47	64.31	62.15	250	7.2	1	4	247	45	169	226	0.48	18	5.1	3.6	72.5	0.0496		metformin500	4	1.1223	0.247159	0.0489048	0.070856	0.0266678	0.0825852	0.0429895	0.0712047	4.67694	3.66378
49	2	51	150	56	26.2	147	89	79	0	3	113	240	259	218	170	146	1.29204	20.48	127.04	146.12	195.52	191.15	170	6	0	1	346	46	249	259	0.68	27						crestor5	4	5.71417	0.839055	0.020546	0.0520389	-0.0155361	0.0774795	0.0408078	0.0725081	3.26851	1.83578
50	2	46	152	55.2	23.89	127	80	90	0	4	112	193	208	215	200	103	0.919643	9.07	77.09	75.13	110.19	134.08	200	6.7	1	4	211	74	123	71	0.51	18		0.51	115.4	0.0044			1	2.50825	0.839753	0.00395336	0.0450437	-0.0061662	0.0479069	0.0429895	0.0712047	-2.62747	-4.2329
51	2	59	157	46.5	18.8				0	3	101	142	171	171	141	70	0.693069	6.88	33.19	74.84	93.58	83.34	141	5.8	0	1	219					23								1.71575	0.641707	0.044099	0.0662266			0.0408078	0.0725081
52	2	73	139	42.45	21.97	116	70	79	0	3	126	284	331	291	252	205	1.62698	10.58	78.19	124.34	107.28	181.55	252	5.9	0	2	238	70	152	81	0.55	23		1.059	122.9	0.0086	ndr	crestor10,cozaar25	3	3.29156	0.427911	0.0693147	0.107057	0.0616386	0.116385	0.0408078	0.0725081	3.96779	2.36125
53	2	59	160	63	24.61	137	85	115	0	4	121	230	228	246	202	125	1.03306	11.63	52.14	92.98	134.44	112.68	202	6.4	0	2	194													3.47464	0.371651	0.044099	0.0662266			0.0429895	0.0712047
54	2	49	164	73	27.2	144	86	72	0	4	115	238	274	287	198	172	1.49565	17.22	123.76	208.45	239.18	189.9	198	6.1	0	1	256	44	166	226	0.68	33		0.69	172.6	0.004		lipitor10,acarbose75	2	4.88963	0.866179	0.0140028	0.049147	-0.00247544	0.056398	0.0429895	0.0712047	2.20053	0.817358
55	2	67	160	66	25.7	127	75	88	0	4	136	264	325	353	350	217	1.59559	30.77	134.41	199.26	202.76	236.57	350	6.5	1	4	208	36	141	145	0.73	26							5	10.3326	0.809688	0.0604208	0.0876455	0.0516574	0.0910824	0.0429895	0.0712047	5.7876	4.58214
56	2	59	152			129	74	69	0	3	114	204	230	209	199	116	1.01754	16.34	116.11	147.1	230.74	280.61	199	6.2	0	1	290	54	220	80	0.82	17						crestor5	3	4.59941	1.10856	0.044099	0.0662266	0.0160412	0.0869492	0.0408078	0.0725081	2.5046	1.57646
57	2	70	150	55.7	24.7	103	58	85	0	4	100	204	269	302	269	202	2.02	8.99	62.46	75.59	125.58	134.76	269	6.2	0	2	167	60	86	105	0.85	47		22.35	323.2	0.0692		acarbose75	2	2.21975	0.514135	0.0650639	0.0971551	0.0596046	0.103485	0.0429895	0.0712047	3.46554	1.91514
58	2	59	157	53	21.5	110	62	73	0	4	101	188	218	261	249	160	1.58416	8.27	93.92	48.41	77.1	83.36	249	6.2	0	2	225	41	164	108	0.45	16							2	2.0624	0.984483	0.044099	0.0662266	0.0286926	0.0737972	0.0429895	0.0712047	2.80583	1.49058
59	2	51	160	55.8	21.7	109	70	73	0	5	139	272	352	367	370	231	1.66187	11.16	39.23	81.29	94.26	102.43	370	9.1	1	4	192	62	106	120	0.74	74		0.79	143.4	0.0055		H-N	1	3.83022	0.211053	0.020546	0.0520389	-0.0376354	0.093622	0.0299643	0.085108	-1.11902	-2.95682
60	2	48				113	73	72	0	3	117	202	347	222	189	230	1.96581	9.03	63.44	60.49	105.82	112.72	189	5.8	0	1	226	49	156	98	0.61	15						crestor5	1	2.60867	0.640118	0.0106794	0.0477528	-0.000695852	0.0570161	0.0408078	0.0725081	0.12089	-1.41408
61	2	45	156	53.8	22.1	124	75	96	0	3	105	199	213	182	177	108	1.02857	7.58					177	5.9	0	1	176			48	0.65	31								1.96519	-0.0806383	0.000558097	0.0437214			0.0408078	0.0725081
62	1	78	165	56	20.75	138	71	82	0	2	116	204	187	170	201	88	0.758621	9.73	102.86	113.88	90.3	156.63	201	6.4	0	2	148	45	84	96	0.94	21		0.5	92.5	0.0042		acarbose75	21	2.78686	1.0583	0.0759082	0.124051	0.0573065	0.155569	0.0259399	0.0864978	17.5447	15.3139
63	2	70	154	61	25.7	123	75	83	0	3	110	191	235	214	211	125	1.13636	22.87	155.38	282.38	217.59	327.77	211	4.6	0	2	142	36	73	167	0.47	23		1.67	197.5	0.0085		eltroxin90,inderal30	4	6.2116	1.63593	0.0650639	0.0971551	0.0464386	0.127447	0.0408078	0.0725081	6.96643	5.47783
64	2	38	165	71	26	125	72	70	0	4	150	230	298	319	313	169	1.12667	56.49	128.52	293.65	393.85	469.23	313	7.2	1	4	236													20.9222	0.900375	-0.0235925	0.0348489			0.0429895	0.0712047
65	2	31	169	73	25.56	149	92	111	0	3	92	145	148	136	125	56	0.608696	5.46	47.53	44.84	51.96	40.67	125	5.3	0	1														1.2403	0.793774	-0.0481151	0.0263484			0.0408078	0.0725081
66	2	48	163	52.5	19.7	117	77	75	0	3	105	165	185	177	143	80	0.761905	7.45	48.58	64.79	101.27	59.82	143	5.8	0	1	185				0.94	11								1.93148	0.6855	0.0106794	0.0477528			0.0408078	0.0725081
67	1	59	165	71.5	26.9	150	87	69	0	4	126	217	231	248	230	122	0.968254	16.72	115.74	133.73	204.94	214.26	230	4.4	0	2	134	38	44	263	0.82	28		4.9	103.1	0.0478			8	5.20178	1.08813	0.044099	0.0662266	0.00716236	0.110767	0.0429895	0.0712047	14.5981	12.9041
68	1	42	175	90	29.3	125	70	64	0	3	98	198	208	188	171	110	1.12245	16.09	92.92	115.86	146.63	99	171	6.3	0	1	235				1.43							mevalotin40		3.89338	0.7683	-0.00972419	0.0398509			0.0408078	0.0725081
69	1	52	159	56	22.1	130	80	96	0	3	98	207	241	163	211	143	1.45918	16.07	101.34	266.65	378.51	437.42	211	5.8	0	2	247	43	167	178	0.4	34		6.42	136	0.473		mevalotin40	9	3.88854	0.782294	0.0237532	0.0535494	0.0104976	0.0642757	0.0408078	0.0725081	11.8351	10.218
70	1	72	169	64	22.41	131	69	102	0	3	125	206	246	243	237	121	0.968	11.61	61.54	161.16	172.92	160.45	237	6.2	0	2	228	45	121	312	0.99	27		0.727	140.2	0.0052		micardis80	22	3.58333	0.61642	0.0679304	0.103724	0.0630065	0.112223	0.0408078	0.0725081	17.1958	15.6244
71	1	63	152	55	23.81	135	71	80	0	4	115	218	243	252	237	137	1.1913	6.49	33.99	44.96	52.88	51.16	237	6.4	0	2	189	54	116	95	0.43	22		3.08	158.8	0.0194			10	1.84284	0.26699	0.0531831	0.0760128	0.0476258	0.0781862	0.0429895	0.0712047	12.4678	11.0452
72	1	63	150	45	20	106	54	65	0	2	100	187	163	157	145	87	0.87	7.8	174.42	86.55	99.3	61.98	145	5.7	0	1	210	116	87	35	0.58	30						eltroxin90,mevalotin40	5	1.92593	1.91517	0.0531831	0.0760128	0.0338566	0.107548	0.0259399	0.0864978	6.91962	3.31095
73	1	60	158	60	24	134	76	70	0	4	94	182	247	261	259	167	1.7766	4.4	24.47	48.36	67.36	92.88	259	6.1	0	2	221	62	139	119	0.57	24		1.086	170.7	0.0064		eltroxin200,ca,vitD	9	1.02123	0.228068	0.0465688	0.0684744	0.036734	0.0731461	0.0429895	0.0712047	11.2813	9.74997
74	1	50	155	63	26.2	116	72	70	0	4	121	213	268	303	291	182	1.50413	11.71	30.52	45.36	51.1	64.84	291	7	1	4	202													3.49854	0.204457	0.0172936	0.0505738			0.0429895	0.0712047
75	1	40	159	61	24.13	124	78	75	0	3	94	185	201	179	175	107	1.1383	15.74	116.44	156.86	167.59	162.32	175	5.7	0	1	117	50	44	116	0.63	12						blopress8	1	3.65323	1.10659	-0.0166403	0.0373318	-0.0352382	0.063096	0.0408078	0.0725081	7.90034	5.67296
76	2	67	157	59.4	24.1	111	73	64	0	3	103	177	201	180	166	98	0.951456	14.8					166	5.9	0	1	195	45	139	140	0.86	27						mevalotin40	3	3.76395	-0.2	0.0604208	0.0876455	0.054495	0.0955305	0.0408078	0.0725081	4.97471	3.56614
77	2	65		52		156	102	91	0	2	94	208	201	175	143	114	1.21277	4.86	65.09	93.98	76.4	40.72	143	5.7	0	1	160			56	0.64							eltroxin90		1.128	0.528333	0.0569904	0.0816407			0.0259399	0.0864978
78	2	74	152	71.5	30.95	123	60	70	0	4	115	217	264	268	233	153	1.33043	6.82	33.03	85.66	120.63	149.97	233	5.5	0	2	200	54	130	82	0.66	11		0.5	61.5	0.0039		norvasc5	7	1.93654	0.256961	0.0706726	0.110417	0.0589713	0.121324	0.0429895	0.0712047	5.27906	3.99561
79	2	48	167	68	24.4	107	62	85	0	2	111	218	209	162	151	107	0.963964	15.28	142.84	148.22	115.08	93.05	151	5.6	0	1	193	57		164									1	4.18785	1.19215	0.0106794	0.0477528			0.0259399	0.0864978
80	1	53	171.5	65.1	22.13	130	86	90	0	3	115	199	240	213	172	125	1.08696	5.33	18.17	44.6	58.99	30.43	172	5.6	0	1	179													1.51346	0.152857	0.0269069	0.0551132			0.0408078	0.0725081
81	2	54	158	98	39.2	138	85	78	0	2	116	207	188	145	141	91	0.784483	17.16	109.96	70.38	21.04	18.16	141	5.7	0	1	257											norvasc5eltroxin200		4.91496	1.01978	0.0299976	0.0567401			0.0259399	0.0864978
82	1	67	164	68	25.2	130	70	95	0	4	164	291	367	388	361	224	1.36585	9.37	42.68	67.64	67.21	92.24	361	7.8	1	4	147											norvasc5HN20/10		3.79427	0.262283	0.0604208	0.0876455			0.0429895	0.0712047
83	1	39	164	55	20.4	146	82	70	0	2	98	183	170	140	133	85	0.867347	4.25	57.52	43.58	36.59	47.76	133	5.6	0	1	224											carbimazole20		1.0284	0.626706	-0.0201124	0.0360864			0.0259399	0.0864978
84	2	66				124	72	86	0	3	100	155	200	196	196	100	1	8.63	27.75	37.13	41.47	57.42	196	6.4	0	1	172	48	138	109	0.51	24							2	2.13086	0.347636	0.0587464	0.0846023	0.051054	0.0929445	0.0408078	0.0725081	4.66094	3.57177
85	2	74	148	61.5	28	153	85	61	0	4	102	215	229	232	201	130	1.27451	23	145.1	264.55	289.26	258.74	201	6.3	0	2	187	58	62	335	0.63	30		0.63	72.7	0.0087		eltroxin100	7	5.79259	1.08053	0.0706726	0.110417	0.0624462	0.122032	0.0429895	0.0712047	7.76398	5.81237
86	1	59	178	76	23.99	125	80	74	0	4	106	168	194	222	203	116	1.09434	9.33	51.32	36.56	63.4	13.26	203	6.1	0	2	224	46		173								PTU50tenormin50	13	2.44193	0.677258	0.044099	0.0662266			0.0429895	0.0712047
87	2	64	157	52.8	21.4	133	78	94	0	3	102	268	380	213	127	278	2.72549	2.84	52.11	87.87	21.52	9.27	127	6.5	0	3	169				0.54	29								0.715259	0.296807	0.0551402	0.0787733			0.0408078	0.0725081
88	2	69	157	52.8	21.5	137	78	94	0	4	112	164	198	245	231	133	1.1875	2.91	15.14	16.17	37.59	20.15	231	6	0	2	215	67		60									3	0.804741	0.235192	0.0635697	0.0939317			0.0429895	0.0712047
89	2	29	161	65	25.1	113	70	94	0	4	73	110	156	186	172	113	1.54795	13.7	44.95	68.65	90.97	117.48	172	5.6	0	1	155													2.46938	0.844595	-0.0551585	0.0239566			0.0429895	0.0712047
90	2	61	163	62	19	123	77	84	0	5	100	119	102	125	131	31	0.31	0.6	4.8	15	19.8	19.2	131	5.8	0	1	207	50	100	282	0.52	21						mevalotin40	2	0.148148	0.221053	0.0489048	0.070856	0.0217485	0.0916998	0.0299643	0.085108	3.77758	2.3152
91	1	41	172	59	20				0	4	89	151	150	173	158	84	0.94382	2.9	25.9	15.3	34.6	34.3	158	5.2	0	1	202	52		92										0.637284	0.370968	-0.0131771	0.0385863			0.0429895	0.0712047
92	1	41	177	70	22.34	132	74	76	0	3	102	180	184	156	125	82	0.803922	54	87.5	44.6	7.2	70	125	5.7	0	1	211													13.6	0.429487	-0.0131771	0.0385863			0.0408078	0.0725081
93	2	64	155	55	22.91	157	87	81	0	4	127	227	238	251	229	124	0.976378	36.9	42.3	31.3	6.6	34.3	229	7.2	1	4	197	54		112								januvia100	4	11.5711	0.054	0.0551402	0.0787733			0.0429895	0.0712047
94	2	60	166	65	23.59	132	77	77	0	4	103	132	146	147	140	44	0.427184	7.8	45.7	29.4	61.2	59.7	140	6.4	0	1	263	35	68	825									5	1.9837	1.3069	0.0465688	0.0684744	0.0343747	0.081216	0.0429895	0.0712047
95	1	57				136	85	64	0	4	125	229	311	315	280	190	1.52	55.9	37.3	28.5	13	5.8	280	6.9	1	4	211	48		106									9	17.2531	-0.178846	0.0387778	0.0621126			0.0429895	0.0712047
96	2	51	159	67	26.5	132	79	78	0	3	101	134	154	142	138	53	0.524752	67.2	102.1	115.7	53.8	13.7	138	6.3	0	1	203	67	103	122	0.72	32							1	16.7585	1.05758	0.020546	0.0520389	0.01194	0.0625413	0.0408078	0.0725081	0.0458364	-1.18363
97	2	53	163	53	19.95	106	70	80	0	4	101	123	129	141	100	40	0.39604	2.9	22.7	27.9	52	39.9	100	5.8	0	1	238	84		54								mevalotin40	4	0.72321	0.9	0.0269069	0.0551132			0.0429895	0.0712047
98	2	57	158.5	66	26.8	129	90	76	0	3	92	172	188	158	151	96	1.04348	4.5	49.2	50.2	37	48.9	151	6.1	0	1	240	67	158	75	0.76	16		0.5	107.8	0.0033		mevalotin40eltroxin100	2	1.02222	0.55875	0.0387778	0.0621126	0.0291597	0.0699983	0.0408078	0.0725081	0.945848	-0.133559
99	2	45	157	64	25.96	134	81	86	0	5	244	348	405	436	445	201	0.82377	6.4	5.9	12.6	18.3	13	445	11	1	4	263							1.26	102.5	0.0123				3.8558	-0.00480769	0.000558097	0.0437214			0.0299643	0.085108
100	2	51	163	46	17.65				10	4	108	198	277	282	255	174	1.61111	9.4	32.5	62.2	64.3	78.6	255	5.6	0	2	222	65		210										2.50667	0.256667	0.020546	0.0520389			0.0429895	0.0712047
101	2	69	153	68	25	132	67	71	0	4	109	201	257	264	253	155	1.42202	24	96.7	128.8	161.9	220.8	253	5.9	0	2	247	45		147									6	6.45926	0.790217	0.0635697	0.0939317			0.0429895	0.0712047
102	1	76	173	82	27.4	130	82	90	0	4	101	167	218	241	226	140	1.38614	14	59.5	73.8	110.5	88.7	226	6.2	0	2	174				1.07	33								3.49136	0.689394	0.0733241	0.1172			0.0429895	0.0712047
103	2	55	160	58	22.66	138	83	83	0	4	97	181	193	210	189	113	1.16495	2.9	16.1	18.1	30.6	33.8	189	5.5	0	1	147											eltroxin100		0.694568	0.157143	0.0330145	0.0584408			0.0429895	0.0712047
104	2	58	160	62	24.2	144	93	94	0	4	106	164	274	290	265	184	1.73585	5.7	29.1	26.2	39.1	37.6	265				209	78		74	0.75	23						PTU50	1	1.49185	0.403448	0.0414993	0.0641087			0.0429895	0.0712047	0.252238	-1.34128
105	2	45	163						0	3	103	164	170	153	139	67	0.650485	6.1	31.8	37.7	35.9	34.1	139	6.3	0	1	180	57	110	65	0.6	18								1.55136	0.421311	0.000558097	0.0437214	-0.0082784	0.0529408	0.0408078	0.0725081
106	2	59	150	50	22.22	108	65	60	0	3	104	228	261	254	218	157	1.50962	7.8	33.5	61.2	96.1	111.1	218	6.8	1	4	205	71	171	109	1.03	16	8					diovan80tenormin50crestor10eltroxin50	1	2.00296	0.207258	0.044099	0.0662266	0.0269	0.0790457	0.0408078	0.0725081	0.697805	-0.765652
107	1	55	162	73	27.81	127	84	82	10	3	94	179	227	214	192	133	1.41489	5.7	28.7	41.4	56.3	45.1	192	6.1	0	1	136													1.32296	0.270588	0.0330145	0.0584408			0.0408078	0.0725081
108	2	53	160	72	28.13	141	82	76	0	3	102	151	166	161	147	64	0.627451	7.7	77	85.4	89	100.5	147	5.8	0	1	172	44		81	0.66	20							1	1.93926	1.41429	0.0269069	0.0551132			0.0408078	0.0725081	2.34768	1.04789
109	1	52	168.9	99	34.7	126	70	74	20	3	98	194	253	231	215	155	1.58163	51.3	109.2	88.9	170.8	16.4	215	6.3	0	2	236	42			0.91	26					ndr		17	12.4133	0.603125	0.0237532	0.0535494			0.0408078	0.0725081
110	2	60	158	65	26.04	140	89	89	0	3	96	174	182	159	142	86	0.895833	17.3	22.9	17.4	20.4	4.4	142	6.3	0	1	196	40		88								eltroxin50	3	4.10074	0.0717949	0.0465688	0.0684744			0.0408078	0.0725081
111	1	59	166	69	25.04	132	91	84	0	2	128	243	173	195	235	115	0.898438	6.5	45.2	43.6	35.1	24.8	235	5.8	0	2	244	38	135	354	1	21							14	2.05432	0.336522	0.044099	0.0662266	0.0260265	0.0913035	0.0259399	0.0864978	15.6444	13.6233
112	2	51	147	38.89	18	123	74	80	0	3	101	192	244	221	230	143	1.41584	8.8	55.3	95.2	65.6	148.9	230	5.7	0	2	189	44	119	140	0.73	18						PTU50	1	2.19457	0.510989	0.020546	0.0520389	0.0116847	0.0628454	0.0408078	0.0725081	1.8178	0.51837
113	2	39	158	74.5	29.84	120	70	70	0	3	113	240	290	256	221	177	1.56637	5.2	16.6	37	53.4	61.1	221	6.1	0	2	238	59		73									1	1.45086	0.0897638	-0.0201124	0.0360864			0.0408078	0.0725081
114	2	38	166	58.3	21	165	100	97	0	3	117	196	233	230	203	116	0.991453	14.2	49.1	80.8	104.9	101.8	203	6.1	0	2	162	52	92	89	0.64	17		36.7	224.6	0.1634		olmetec20	1	4.10222	0.441772	-0.0235925	0.0348489	-0.0352649	0.0480224	0.0408078	0.0725081	-0.918569	-3.34425
115	1	56	167	80	28.69	126	84	83	0	3	91	160	189	165	159	98	1.07692	9.1	110.2	120.8	135.3	118.8	159	5.2	0	1	175			272										2.04469	1.46522	0.0359454	0.0602275			0.0408078	0.0725081
116	2	61	163	70	26.3	120	70	80	0	3	103	195	221	185	165	118	1.14563	229.6	206.8	184.7	134.6	16.8	165	5.9	0	1	255	51	184	98								crestor10	3	58.3921	-0.247826	0.0489048	0.070856	0.031478	0.0852695	0.0408078	0.0725081
117	2	62	151.5	64.3	28.01	140	74	61	0	3	97	214	249	220	195	152	1.56701	11	54.5	89.7	93.8	78.9	195	6	0	1	152	60	71	101	0.68	41						blopress4plendil5	2	2.63457	0.371795	0.0511077	0.0733706	0.0398347	0.091812	0.0408078	0.0725081	3.17261	2.09513
118	2	49	161	70	26.9	119	73	96	0	3	101	164	171	155	142	70	0.693069	10.8	69.9	51.9	64.2	58.9	142	5.8	0	1	183	33	131	91		39						PTU100	1	2.69333	0.938095	0.0140028	0.049147	0.00530578	0.0581539	0.0408078	0.0725081
119	2	41				98	60	78	0	3	93	156	181	155	131	88	0.946237						131	5.7	0	1	168															-0.0131771	0.0385863			0.0408078	0.0725081
120	2	75	167	70	25	130	72	70	0	3	103	171	185	127	143	82	0.796117	10.6	54.5	159.6	37.4	69	143	5.5	0	1	214	39	150	126	0.7	25	5.6						8	2.6958	0.645588	0.072008	0.113799	0.0628413	0.126095	0.0408078	0.0725081	7.72568	6.14166
121	2	53	156	53	21.78	104	65	71	0	3	101	213	243	209	152	142	1.40594	7.5	54.9	122.5	207.4	95.4	152	6.3	0	1	211	63	127	103	0.69	17						mevalotin40	1	1.87037	0.423214	0.0269069	0.0551132	0.0200094	0.0620144	0.0408078	0.0725081	-0.140135	-1.69022
122	1	51	169	67	23.46					3	107	189	240	226	196	133	1.24299	9.6	31	72.9	77.1	79.4	196	5.8	0	1	245	41	124									mevalotin40		2.5363	0.260976	0.020546	0.0520389	0.012469	0.061355	0.0408078	0.0725081
123	2	56	163	59	22.21	118	69	61	0	3	98	119	224	201	173	126	1.28571	7.8	26.7	36.2	74.3	81.9	173				288	67	181	91	0.72	34						crestor10	2	1.88741	0.9	0.0359454	0.0602275			0.0408078	0.0725081	0.522049	-0.663397
124	2	56	153	49.7	21.23	195	111	100	0	3	89	180	283	279	239	194	2.17978	2.4	29.9	42.3	67.2	69.2	239	6.2	0	2	231	52	127		0.72							acarbose150	5	0.527407	0.302198	0.0359454	0.0602275	0.0297383	0.0671272	0.0408078	0.0725081
125	2	63	156	58.5	24.04	111	67	71	0	4	111	210	256	286	277	175	1.57658	7.3	20.6	41	51.7	56.7	277	6.4	0	2	217	59		85								acarbose75	2	2.00074	0.134343	0.0531831	0.0760128			0.0429895	0.0712047
[truncated: 19 more columns]
